# Supplementary material for: An empirical analysis of social public resources digital sharing system: Dissipative structure theory
Source: PLoS One. 2022 Jul 21;17(7):e0271300. doi: 10.1371/journal.pone.0271300 (PMC9302790; doi:10.1371/journal.pone.0271300)
Supplement: S1 Data — (XLSX) [file pone.0271300.s001.xlsx]

## Sheet: A
	2013	2014	2015	2016	2017	2018	2019
BJ	0.918349	0.923492	0.922893	0.912258	0.955563	0.978891	0.990225
TJ	0.549434	0.59809	0.571199	0.576403	0.484586	0.465997	0.426936
HE	0.024882	0.0236531	0.0412098	0.0453451	0.0537688	0.0698844	0.0748685
SX	0.148068	0.123266	0.130184	0.103023	0.112134	0.134748	0.126619
NM	0.366854	0.355891	0.351411	0.299207	0.316425	0.280609	0.26208
LN	0.256852	0.218441	0.168172	0.141425	0.132766	0.152199	0.126552
JL	0.205414	0.196796	0.218625	0.205274	0.199857	0.198	0.171732
HL	0.109304	0.118031	0.141154	0.117428	0.122184	0.129259	0.117681
SH	0.643412	0.607819	0.590959	0.788098	0.791519	0.744508	0.67232
JS	0.2274	0.221177	0.221434	0.225681	0.218809	0.221527	0.239016
ZJ	0.188917	0.188407	0.218231	0.228225	0.22522	0.233199	0.286292
AH	0.103244	0.0965411	0.0988289	0.137652	0.127961	0.127753	0.149259
FJ	0.102465	0.110751	0.129471	0.124749	0.129119	0.123369	0.125897
JX	0.0859937	0.120109	0.137317	0.138677	0.158149	0.181229	0.198655
SD	0.0736567	0.0746553	0.078416	0.0824991	0.0750145	0.0750737	0.0888414
HA	0.0370774	0.03759	0.0376284	0.0388211	0.0439574	0.0549333	0.0680572
HB	0.104983	0.152928	0.179645	0.202225	0.190468	0.177245	0.189502
HN	0.0776801	0.0825806	0.0992125	0.105099	0.114061	0.115358	0.117946
GD	0.133892	0.11907	0.173289	0.244069	0.245568	0.249591	0.280719
GX	0.085251	0.102348	0.095143	0.0973591	0.0952436	0.0936012	0.0937985
HI	0.278499	0.281658	0.275679	0.260566	0.222207	0.272973	0.309471
CQ	0.161355	0.180382	0.190549	0.175887	0.162615	0.167995	0.164672
SC	0.0945318	0.0980119	0.110642	0.113099	0.110398	0.124237	0.128905
GZ	0.16905	0.170183	0.175154	0.173714	0.177572	0.171496	0.189406
YN	0.125831	0.124352	0.122964	0.136098	0.158755	0.155031	0.141556
SN	0.234217	0.216166	0.2146	0.190492	0.191096	0.197218	0.178861
GS	0.19582	0.20671	0.224183	0.205733	0.185573	0.191138	0.195425
QH	0.588314	0.634577	0.64945	0.544817	0.56195	0.565833	0.569845
NX	0.26054	0.26662	0.301449	0.297334	0.299075	0.300339	0.270918
XJ	0.345655	0.335264	0.339249	0.308637	0.288611	0.273931	0.266311

## Sheet: B
	2013	2014	2015	2016	2017	2018	2019
BJ	0.868	0.865306	0.866514	0.851344	0.838219	0.833372	0.83825
TJ	0.508147	0.494568	0.481555	0.483658	0.486117	0.462442	0.45457
HE	0.269211	0.260588	0.254396	0.270148	0.273403	0.264803	0.259984
SX	0.248114	0.237624	0.235934	0.220346	0.228157	0.217158	0.216978
NM	0.316162	0.295117	0.291249	0.288357	0.294032	0.288468	0.2801
LN	0.414828	0.396358	0.391542	0.364844	0.356251	0.332996	0.332626
JL	0.223875	0.225103	0.215092	0.218023	0.216032	0.206486	0.193481
HL	0.21291	0.216201	0.207283	0.209007	0.204262	0.193103	0.189989
SH	0.816402	0.800615	0.789788	0.789677	0.785037	0.791113	0.793484
JS	0.530174	0.527849	0.52244	0.526105	0.531529	0.521914	0.516064
ZJ	0.597622	0.580859	0.585254	0.566791	0.567416	0.563277	0.565966
AH	0.181758	0.182385	0.173729	0.194296	0.212254	0.211055	0.200429
FJ	0.48316	0.46263	0.469571	0.448055	0.445342	0.430883	0.439335
JX	0.138418	0.142067	0.148299	0.171122	0.182587	0.18722	0.172125
SD	0.374349	0.417616	0.373518	0.388031	0.394368	0.374887	0.356515
HA	0.221967	0.222905	0.214699	0.231263	0.242766	0.239835	0.231753
HB	0.274969	0.279843	0.26906	0.284271	0.290917	0.290526	0.311867
HN	0.204632	0.207925	0.19911	0.22141	0.235682	0.232181	0.22398
GD	0.6484	0.622111	0.632209	0.614882	0.621396	0.615462	0.599157
GX	0.134723	0.144304	0.147024	0.153111	0.167446	0.166615	0.15607
HI	0.222486	0.208439	0.219428	0.208326	0.202518	0.191272	0.20046
CQ	0.256041	0.262261	0.269255	0.281474	0.296021	0.294605	0.28492
SC	0.207355	0.20681	0.204393	0.221683	0.231292	0.244	0.237046
GZ	0.0732653	0.0772262	0.087703	0.104149	0.12033	0.134919	0.123893
YN	0.111249	0.114385	0.111028	0.120727	0.127157	0.124322	0.125394
SN	0.258815	0.247406	0.247254	0.247733	0.256006	0.260625	0.252283
GS	0.0786124	0.0744945	0.0716634	0.0772944	0.0883533	0.0863563	0.0793972
QH	0.185299	0.168795	0.177282	0.161515	0.159974	0.16153	0.163178
NX	0.201095	0.190098	0.188793	0.188474	0.196091	0.19861	0.181737
XJ	0.224086	0.202959	0.201833	0.181784	0.180989	0.182687	0.178962

## Sheet: Discriminant values
	2015		2016		2017		2018		2019
	Discriminant value	Dissipative or not	Discriminant value	Dissipative or not	Discriminant value	Dissipative or not	Discriminant value	Dissipative or not	Discriminant value	Dissipative or not
BJ	-0.00405445	No	-0.00402674	No	-0.00889137	No	-0.0114506	No	-0.0122616	No
TJ	-0.00184121	No	-0.00200839	No	0.00301613	Yes	0.00241994	Yes	0.00367189	Yes
HE	0.000189859	Yes	0.00115642	Yes	0.00131811	Yes	0.000681001	Yes	0.000343721	Yes
SX	-0.00172653	No	-0.00238404	No	-0.00199389	No	-0.00296049	No	-0.0028655	No
NM	-0.00359643	No	-0.00207895	No	-0.00225423	No	-0.00153282	No	-0.00155305	No
LN	0.0074323	Yes	0.00617768	Yes	0.00575934	Yes	0.00402902	Yes	0.00436333	Yes
JL	-0.00457159	No	-0.0041054	No	-0.00412016	No	-0.0046798	No	-0.005007	No
HL	-0.00366606	No	-0.00325153	No	-0.00360508	No	-0.00439147	No	-0.00444312	No
SH	0.0162751	Yes	0.00267485	Yes	0.00211468	Yes	0.00610496	Yes	0.011367	Yes
JS	0.0145758	Yes	0.0147099	Yes	0.0152017	Yes	0.0145409	Yes	0.0137726	Yes
ZJ	0.0185721	Yes	0.0171951	Yes	0.0173023	Yes	0.0168608	Yes	0.0156497	Yes
AH	-0.00525531	No	-0.00442888	No	-0.00317781	No	-0.00325008	No	-0.00421208	No
FJ	0.0128851	Yes	0.0116003	Yes	0.0113753	Yes	0.0105442	Yes	0.0110409	Yes
JX	-0.00729913	No	-0.00589145	No	-0.00546385	No	-0.00556597	No	-0.0068404	No
SD	0.00741241	Yes	0.00828663	Yes	0.00874166	Yes	0.00752361	Yes	0.00626253	Yes
HA	-0.00227712	No	-0.00124641	No	-0.000548769	No	-0.00078622	No	-0.00137202	No
HB	-0.00042235	No	9.71881e-05	Yes	0.000743415	Yes	0.000962078	Yes	0.00207111	Yes
HN	-0.00367276	No	-0.00233916	No	-0.0015454	No	-0.00177904	No	-0.0023218	No
GD	0.0223866	Yes	0.0198266	Yes	0.0201971	Yes	0.0197266	Yes	0.0178822	Yes
GX	-0.00688862	No	-0.00652947	No	-0.00561318	No	-0.00564962	No	-0.00631055	No
HI	-0.0057107	No	-0.00599936	No	-0.00543639	No	-0.00739619	No	-0.00788486	No
CQ	-0.000612019	No	0.000420302	Yes	0.00155415	Yes	0.0013767	Yes	0.000826684	Yes
SC	-0.00346252	No	-0.00240939	No	-0.00177867	No	-0.00114673	No	-0.00164046	No
GZ	-0.0116775	No	-0.0106245	No	-0.009681	No	-0.0086631	No	-0.0096754	No
YN	-0.00944178	No	-0.0090057	No	-0.00893787	No	-0.00905664	No	-0.00878979	No
SN	-0.00247426	No	-0.00195602	No	-0.00145048	No	-0.00128069	No	-0.00145687	No
GS	-0.0136589	No	-0.0129104	No	-0.0118248	No	-0.0120544	No	-0.0125722	No
QH	-0.0256341	No	-0.0203716	No	-0.021416	No	-0.0215377	No	-0.0216625	No
NX	-0.00836898	No	-0.00826573	No	-0.00784159	No	-0.00772206	No	-0.00793626	No
XJ	-0.00876495	No	-0.00902632	No	-0.00847799	No	-0.007959	No	-0.00798596	No
